# Supplementary material for: Temperature shapes coral-algal symbiosis in the South China Sea
Source: Sci Rep. 2017 Jan 13;7:40118. doi: 10.1038/srep40118 (PMC5234030; doi:10.1038/srep40118)
Supplement: Whole community data [file srep40118-s2.xls]

## Sheet: 工作表1
	CB_GA1	CB_GA2	CB_GA3	CB_GA4	CB_GA5	CB_GA6	LHT_GA1	LHT_GA2	LHT_GA3	LHT_GA4	LHT_GA5	LHT_GA6	SB_GA1	SB_GA2	SB_GA3	SB_GA4	SB_GA5	SB_GA6	DI_GA1	DI_GA2	DI_GA3	DI_GA4	DI_GA5	DI_GA6	CB_MO1	CB_MO2	CB_MO3	CB_MO4	CB_MO5	CB_MO6	LI_MO1	LI_MO2	LI_MO3	LI_MO4	LI_MO5	LI_MO6	LHT_MO1	LHT_MO2	LHT_MO3	LHT_MO4	LHT_MO5	LHT_MO6	SB_MO1	SB_MO2	SB_MO3	SB_MO4	SB_MO5	SB_MO6	CB_SW1
D17	0.001908	0.00179	0.001489	0.001514	0.00108	0.001601	0.957568	0.926282	0.989572	0.962475	0.987586	0.926461	0.491614	0.937552	0.942138	0.940553	0.940572	0.553327	0.969656	0.969259	0.95397	0.953888	0.946457	0.963496	0.002094	0.002068	0.000732	0.001637	0.001807	0.002219	0.002385	0.002102	0.002171	0.001411	0.017759	0.002096	0.001346	0.00099	0.003437	0.001362	0.001935	0.001982	0.009045	0.012036	0.011902	0.009222	0.007829	0.028723	0.136986
C3d/C21	0.013153	0.009109	0.008314	0.008503	0.010135	0.008447	0.00094	0.001131	0.000795	0.001645	0.001214	0.000588	0.096449	0.00026	0.000368	0.005834	0.000535	0.069026	0.000829	0.000544	0.000628	0.000799	0.000402	0.000441	0.826175	0.83403	0.838653	0.818513	0.828333	0.818444	0.778629	0.784182	0.792675	0.794614	0.771147	0.77785	0.078038	0.072523	0.061549	0.083196	0.085779	0.081436	0.129002	0.002571	0.001979	0.103063	0.001433	0.028589	0.164384
C2r	0.572972	0.597711	0.585655	0.577553	0.590081	0.580554	0.001191	0.000943	0.001986	0.016666	0.001292	0.001207	0.130588	0.002392	0.003678	0.00571	0.003898	0.104598	0.003845	0.003714	0.005313	0.004172	0.004877	0.002984	0.105691	0.102301	0.098688	0.11335	0.101659	0.110539	0.137033	0.133499	0.138086	0.131034	0.128945	0.139656	0.025727	0.027815	0.015594	0.0488	0.048506	0.044359	0.047351	0.047786	0.024465	0.102464	0.018745	0.095742	0.150685
C161	0.363482	0.355185	0.363343	0.375852	0.359502	0.367215	0.000439	0.000943	0.000894	0.009872	0.00094	0.000557	0.008117	0.001611	0.001961	0.002095	0.002395	0.011868	0.002261	0.002337	0.003091	0.003018	0.002438	0.001893	0.009008	0.0066	0.007206	0.008005	0.008314	0.009585	0.008851	0.008329	0.008683	0.006888	0.007996	0.009182	0.004986	0.006807	0.009484	0.007058	0.006691	0.007282	0.016556	0.031	0.014846	0.013085	0.014224	0.023969	0.082191
C31	0.002837	0.001557	0.002234	0.001863	0.001029	0.001877	6.3e-05	0.000189	9.9e-05	0.000425	0.000392	0.000155	0	0.000104	0.000327	8.2e-05	0.000255	0.000374	0.000188	0.000128	9.6e-05	4.4e-05	0.000295	0.000208	0.003172	0.002244	0.002308	0.003002	0.002812	0.002928	0.003072	0.002686	0.002505	0.002314	0.00244	0.003277	0.585702	0.602395	0.003405	0.522716	0.518516	0.529261	0.401183	0.00075	0.001548	0.281642	0.000717	0.050281	0.068493
C163b	0.02726	0.024058	0.026742	0.022832	0.025311	0.027772	0.000188	0.000189	9.9e-05	0.000849	0.000157	0.000186	0.021307	0.000312	0.000286	0.001232	0.000331	0.015606	0.000188	0.000256	0.000193	0.000444	0.000375	0.000415	0.029499	0.029436	0.027811	0.029429	0.029441	0.028426	0.041137	0.039155	0.02833	0.03568	0.04099	0.037645	0.032274	0.030847	0.033193	0.033465	0.035876	0.032468	0.059994	0.002964	0.0017	0.037668	0.001599	0.006695	0.068493
C116	0.01158	0.007396	0.008004	0.007222	0.007511	0.008116	0.000752	0.001131	0.000894	0.001805	0.001096	0.00099	0.000657	0.000468	0.000858	0.000534	0.000382	0.000779	0.000452	0.000448	0.000386	0.000355	0.000509	0.000389	0.008247	0.007216	0.007544	0.01028	0.009519	0.010199	0.009309	0.009691	0.01013	0.009202	0.011615	0.010541	0.007067	0.007333	0.011425	0.015263	0.015264	0.016323	0.002097	0.432071	0.443635	0.086684	0.476072	0.324116	0.123288
C15h	0.000283	0	0.000186	0.000349	0.000412	0.000166	6.3e-05	0	9.9e-05	5.3e-05	0	0.000124	0.000537	0.000156	0.000245	0.000288	0.000255	0.000561	0.000188	0.000128	0.000241	0.000266	0.000295	0.000182	0.000127	0.000132	5.6e-05	9e-05	0.00012	9.4e-05	4.6e-05	0.000156	0.000278	0.000282	8.4e-05	0.000207	0.000306	0.000186	0.000955	0.006019	0.007417	0.006837	0.002065	0.430464	0.461603	0.086834	0.443158	0.308048	0.013699
C17/C17.2	0.000774	0.000467	0.000496	0.000466	0.00072	0.000386	0	0	9.9e-05	0.000106	7.8e-05	3.1e-05	0.000298	5.2e-05	0.000204	4.1e-05	0.000127	0.000186	3.8e-05	0	0	0.000133	0.000133	0	0.000952	0.001056	0.000732	0.0005	0.001205	0.00085	0.001284	0.000817	0.000668	0.001016	0.000505	0.000886	0.166631	0.154358	0.007447	0.169796	0.164544	0.163831	0.225957	0.000429	0.000457	0.138395	5.5e-05	0.023634	0.041095
D2	2.6e-05	0.000234	0	5.8e-05	5.1e-05	5.5e-05	0.031714	0.062877	0.000397	0.000106	0.000783	0.064258	0.014503	0.050385	0.042252	0.023951	0.043526	0.010777	0.014135	0.014474	0.026758	0.026629	0.034918	0.023532	0.000127	0	0	0	8e-05	0.000141	4.6e-05	0	5.6e-05	0.000113	0.000926	5.9e-05	0	0	0.000127	0	5.4e-05	2.2e-05	0.000282	0.000679	0.000228	0.000329	5.5e-05	0.000603	0.027397
C21a	2.6e-05	0	0	5.8e-05	0	5.5e-05	0	0	0	5.3e-05	0	0	0.227395	0.00052	0.000736	0.012695	0.000943	0.226047	0.000339	0.000576	0.000531	0.000266	0.000509	0.000467	0.001015	0.000924	0.001294	0.000728	0.001285	0.000708	0.001238	0.000934	0.001057	0.001073	0.001683	0.001329	0.000153	9.3e-05	6.4e-05	7.2e-05	8.1e-05	0.000111	0.003004	0.003786	0.002715	0.002964	0.002757	0.004084	0
C26.b1/C35_(type_2)	0.00049	0.000234	0.000186	0.000291	0.000412	0.000331	0	9.4e-05	9.9e-05	0	3.9e-05	3.1e-05	0	0	0	0	0	0	0	3.2e-05	4.8e-05	0	2.6e-05	0	0.000317	0.000308	0.000338	0.000318	0.000562	0.000614	0.000321	0.000778	0.000278	0.000339	0.000421	0.00062	0.000489	0.000743	0.442238	0.002078	0.002096	0.001826	0.000125	7.1e-05	5.1e-05	0.005539	0	0.003749	0
C26/C26a/C35a_(type_2)	0.000413	0.000156	0.000186	5.8e-05	0.00036	0.00022	0	9.4e-05	0	0	7.8e-05	3.1e-05	0	0	0	0	0	0	0	0	0	0	0	0	0.000381	0.00044	0.00045	0.000318	0.000442	0.000283	0.000596	0.00035	0.000223	0.000395	8.4e-05	0.000236	0.000245	0.000278	0.387595	0.000573	0.000376	0.000379	0	0	0	0.001018	0	0.000937	0
Others	0.0048	0.002105	0.003163	0.00337	0.003389	0.003198	0.007083	0.006127	0.004963	0.005944	0.006342	0.005384	0.008538	0.006188	0.006946	0.006982	0.006773	0.006849	0.007878	0.0081	0.00874	0.009983	0.008761	0.005994	0.013196	0.013244	0.014185	0.013817	0.014415	0.014963	0.016051	0.017321	0.014865	0.015635	0.015401	0.016408	0.097038	0.095638	0.023481	0.109603	0.112868	0.113878	0.103332	0.035393	0.034862	0.131082	0.03335	0.100823	0.123291
C31.10	0.000283	7.8e-05	0.000186	0	0.000103	0.000331	0	0	9.9e-05	0	0	0	6e-05	0	8.1e-05	0	2.5e-05	3.1e-05	3.8e-05	0	0	4.4e-05	8e-05	0	0.000127	0.000176	0.000281	0.000318	8e-05	0.000141	0.000183	0.00035	0.000167	0.000282	8.4e-05	0.000295	0.035884	0.035178	0.000191	0.036761	0.036735	0.037411	0.053485	0.000214	0.000101	0.038596	0.000165	0.008235	0.013699
C15.6	0.001418	0.000545	0.001303	0.00099	0.000772	0.000994	6.3e-05	0	9.9e-05	0.000159	0.000117	6.2e-05	6e-05	5.2e-05	0	4.1e-05	0	0	0	0	0	0	0	0	0.001712	0.002156	0.002364	0.001956	0.00241	0.002786	0.001972	0.001868	0.001837	0.001694	0.001767	0.002037	0.000642	0.001114	0.001782	0.001039	0.000806	0.001425	0	0.002929	0.002817	0.000719	0.00204	0.00154	0.013699
C31d/C30_(type_2)	0.000155	0.000156	6.2e-05	0.000174	5.1e-05	0	0	0	0	0	3.9e-05	3.1e-05	0	0	0	0	0	0	0	0	0	0	0	0	0.000254	4.4e-05	0.000113	9e-05	0.000201	0.000236	9.2e-05	0.000195	5.6e-05	0.000113	8.4e-05	0.000118	0.021965	0.023298	0.000191	0.020208	0.025449	0.023471	0.007292	0	5.1e-05	0.00524	0	0.000603	0.013699
C17a	2.6e-05	7.8e-05	0.000124	0	0.000103	0.00011	0	9.4e-05	0	0	0	0	0.000418	0	0	0	0	0.000249	0	0	0	0	0	0	0.000508	0.000968	0.000844	0.001273	0.001285	0.001039	0.001467	0.001401	0.001725	0.002032	0.001263	0.001447	0.013644	0.011819	0.013717	0.016016	0.013141	0.013829	0.02801	3.6e-05	2.5e-05	0.009851	0	0.001138	0
C31a	0.000258	7.8e-05	0.000124	0.000116	0.000154	0.000166	0	0	0	0	0	0	0	5.2e-05	0	0	0	0	0	0	0	0	0	0	0.000317	0.000132	0.000394	0.000227	0.000281	0.000472	0.000183	0.000272	0.000223	0.000113	8.4e-05	0.000354	0.018385	0.017079	0.000223	0.019778	0.020853	0.019864	0.005508	0.000143	0.000127	0.016798	0.00011	0.010177	0
C15a	7.7e-05	7.8e-05	0	5.8e-05	0.000154	0.000166	0	0	0	5.3e-05	0	0	6e-05	0	4.1e-05	4.1e-05	0	3.1e-05	3.8e-05	0	0	0	2.6e-05	0	0.000127	0.00022	0.000281	0.000182	0.00012	0.000378	0.000321	0.000428	0.000501	0.000226	0.000168	0.000266	0.000428	0.000248	0.00035	0.00412	0.005133	0.00481	0	0.002178	0.00137	0.025092	0.001929	0.027718	0
C15.4	5.2e-05	0	6.2e-05	0	0	5.5e-05	0	0	0	0	0	0	6e-05	0	0	0	0	0	0	0	0	0	0	0	6.3e-05	4.4e-05	0	4.5e-05	0	0	9.2e-05	3.9e-05	5.6e-05	0	0	0	0.000122	6.2e-05	3.1e-05	0.003368	0.002902	0.002961	0	0.001679	0.00099	0.020601	0.000937	0.025375	0
C15.7	0.000542	0.000234	0.000186	0.000116	0.000257	0.00022	0	9.4e-05	0	0	0	0	0	0	4.1e-05	8.2e-05	0	0	0	0	0	0	0	2.6e-05	0.000254	0.000396	0.000281	0.000591	0.000161	0.000378	0.000367	0.000234	0.000724	0.000282	0.000505	0.000413	0.000153	0.000248	0.00035	0.000358	0.000349	0.000401	3.1e-05	0.004607	0.005177	0.001138	0.005458	0.003548	0.013699
C1#	5.2e-05	0	0	5.8e-05	0	0.00011	0	0	0	0	0	0	0	0	0	0	0	0	0	3.2e-05	0	4.4e-05	0	2.6e-05	0	0	0	0	4e-05	0	0	0	5.6e-05	0	0	5.9e-05	0	0	3.1e-05	0	2.7e-05	0	3.1e-05	0.00075	0.000711	0.000359	0.000937	0.000603	0
D6	0.000103	0	6.2e-05	0	0	0	0	0	9.9e-05	0	3.9e-05	3.1e-05	0.000716	0.000416	0.000817	0.000822	0.001351	0.000872	0.001131	0.001249	0.001159	0.000799	0.00126	0.000571	0	0	0	0	0	0	4.6e-05	3.9e-05	0	5.6e-05	0	0	0	0	0	0	0	0	0.00025	0.000536	0.000406	0.000329	0.000165	0.002009	0.013699
D1a	0	0	0	0	0	0	0.002758	0.002545	0.001589	0.002707	0.002193	0.002135	0.001313	0.002496	0.001675	0.002259	0.001758	0.001339	0.002299	0.002017	0.002367	0.003151	0.002197	0.00153	6.3e-05	0	0	0	0	0	0	0	0	0	0.000168	0	0	0	0	0	0	0	0	7.1e-05	0	0	0	0	0
C3ha	2.6e-05	0	0	0	0	0	6.3e-05	0	0	0	0	0	0	0	0	0	0	6.2e-05	0	0	0	0	0	0	0.003426	0.002816	0.003434	0.003048	0.002771	0.002455	0.003164	0.004087	0.002059	0.002992	0.003283	0.004193	9.2e-05	3.1e-05	6.4e-05	0.000287	0.000188	0.000133	0.000156	0	0	0.000209	0	6.7e-05	0
D1.6	2.6e-05	0	0	0	0	0	0.002319	0.001697	0.001688	0.001539	0.002036	0.001299	0.000895	0.001352	0.001757	0.001684	0.001656	0.001153	0.002261	0.002145	0.002367	0.002397	0.002358	0.001609	0	0	0	0	4e-05	0	0	0	0	0	0	0	0	0	0	0	0	0	3.1e-05	3.6e-05	2.5e-05	6e-05	0	0	0
D1	0	0	0	0	0	0	0.001692	0.001414	0.001092	0.001168	0.001723	0.001392	0.000836	0.001144	0.001594	0.001478	0.001299	0.00081	0.001583	0.001761	0.002077	0.002485	0.002037	0.001505	0.000127	0	0	0	0	0	4.6e-05	0	0	0	0	0	0	3.1e-05	0	0	0	0	0	3.6e-05	0	0	0	0	0
C3h	5.2e-05	7.8e-05	0	0	0	0	0	0	0	5.3e-05	0	0	0.002208	0	0	0	0	0.000685	0	0	0	0	0	0	0.00203	0.001584	0.001745	0.001455	0.002089	0.001888	0.001788	0.00218	0.001503	0.001637	0.00244	0.002007	0.000306	0.000155	0.000159	0.000179	0.000215	0.000223	0.000344	0	2.5e-05	0.00024	0	0.000133	0
C15f	0	0	0	0	0	0	0	0	0	0	0	0	0	0	4.1e-05	0	0	0	0	0	0	0	0	0	0	4.4e-05	0	0	0	0	4.6e-05	3.9e-05	0	0	0	0	3.1e-05	3.1e-05	0	0.000358	0.000188	0.000133	6.3e-05	0.006571	0.007283	0.001916	0.007167	0.004619	0
C42a/C42_(type_1)	0	0	0	0	0	0	0	0	0	0	0	0	0.000716	0.000156	0.000409	0.000288	0.000127	0.000685	0.000301	0.000608	0.000289	0.000222	0.000348	0.000311	0	0	0	0	0	0	0	0	0	0	0	0	3.1e-05	0	0	0	2.7e-05	0	0.001314	0.001785	0.001268	0.001078	0.001213	0.002075	0
C21.11	2.6e-05	0	0	0	0	0	0	0	0	0	0	0	0	0	0	0	0	3.1e-05	0	0	0	4.4e-05	0	0	0.000571	0.00022	0.000338	0.000546	0.000843	0.000803	0.000642	0.001362	0.000668	0.00079	0.000758	0.000709	0.000367	0.00034	0.000668	0.000394	0.000511	0.002249	0.000782	3.6e-05	2.5e-05	0.000599	0	0.000268	0
C21.12	0	0	0	0	0	0	0	0	0	0	0	0	6e-05	0	0	0	0	3.1e-05	0	0	0	0	0	0	0.000444	0.000572	0.000225	0.000364	0.000482	0.000614	0.000871	0.000311	0.000445	0.000621	0.000673	0.000531	6.1e-05	6.2e-05	6.4e-05	3.6e-05	2.7e-05	8.9e-05	6.3e-05	0	0	2.9e-05	0	0	0.013699
C15i	2.6e-05	0	0	0	0	0.00011	0	0	0	0	0	0	0	0	0	0	0	0	0	0	0	0	0	0	0	0	0	0.000136	0	9.4e-05	0	0	0.000111	0	0	5.9e-05	0	0	6.4e-05	7.2e-05	5.4e-05	6.7e-05	3.1e-05	0.000893	0.0017	0.000389	0.001599	0.000937	0.013699
C15.2_(type_1)	5.2e-05	7.8e-05	0	0	5.1e-05	0	0	0	9.9e-05	0	0	0	0	0	0	0	0	0	0	0	0	0	0	0	0	4.4e-05	0	0	4e-05	0	9.2e-05	0	0	0	0	2.9e-05	0	0	0	3.6e-05	0	0	0	0.000464	0.000533	0.00015	0.000827	0.000937	0
C21.14	0	0	0	0	0	0	0	0	0	0	0	0	0.000597	0	0	8.2e-05	2.5e-05	0.000218	0	0	0	0	0	0	0.000952	0.000924	0.000844	0.00091	0.001044	0.000661	0.000734	0.000973	0.001169	0.001016	0.00101	0.000797	0.000184	0.000124	0.001336	0.000107	0.000242	0.000133	0.000219	0	0	9e-05	0	0	0
C15.8	2.6e-05	0	0	0	0.000154	0.00011	0	0	0	0	0	0	0	0	0	0	0	0	0	0	0	0	0	0	0	0	0	0	8e-05	0	4.6e-05	3.9e-05	0.000111	0	0	2.9e-05	0	3.1e-05	0	7.2e-05	5.4e-05	2.2e-05	3.1e-05	0.000571	0.000736	0.00015	0.000551	0.000469	0.013699
C31.6	0	0	6.2e-05	0	0	0	0	0	0	0	0	0	0	0	0	0	0	3.1e-05	0	0	0	0	0	0	0	0	5.6e-05	0	4e-05	0	0	0	0	0	0	0	0.002386	0.002846	3.1e-05	0.00258	0.00223	0.002382	0.002002	0	0	0.001527	0	0.000268	0
C15c	0	0	0	5.8e-05	0	0	0	0	0	0	0	0	0	0	0	0	0	0	0	3.2e-05	0	0	0	0	0	0	0	0	0	0	0	0	0	0	0	0	0	0	0	0	0	2.2e-05	0	0.000107	0.000101	0	0	0.000133	0
C15.9	5.2e-05	7.8e-05	0.000248	0.000116	0.000206	5.5e-05	0	0	0	0	3.9e-05	0	0	0	0	0	0	0	0	0	0	0	0	0	0.000254	4.4e-05	0	4.5e-05	4e-05	0.000141	9.2e-05	0.000116	5.6e-05	5.6e-05	0.000168	0.000147	6.1e-05	0	9.5e-05	7.2e-05	0.000269	8.9e-05	3.1e-05	0.0015	0.001751	0.00018	0.001323	0.001071	0
C107a	0	0	0	0	0	0	0	0	0	0	0	0	0	0	0	0	0	0	0	0	0	0	0	0	0	0	0	0	0	0	9.2e-05	0	0	0	0	0	0	0	0	0	0	0	0	0	0	0	0	0	0.013699
C66	0	0	0	0	0	0	0	0	0	0	0	0	0	0	0	0	0	0	0	0	0	0	0	0	0	0	0	0	0	4.7e-05	0	0	0	0	0	0	0	0	0.000159	0	0	0	0	0	0	0	0	0.000133	0
C60	0.000206	7.8e-05	0.000124	0.000291	0.000257	0	0	0	0	5.3e-05	0	3.1e-05	0	0	0	0	0	0	0	0	0	0	0	0	0.000127	4.4e-05	0.000113	4.5e-05	0.000281	0.000236	0.000183	0.000195	0.000167	0.000339	8.4e-05	5.9e-05	6.1e-05	6.2e-05	9.5e-05	0.000143	0.000107	0.000178	3.1e-05	0.002	0.0017	0.000419	0.001103	0.001004	0
C21.b1	2.6e-05	0	0	0	0	0	0	0	0	0	0	0	0.000239	0	0	0	0	0.000218	0	0	0	0	0	0	0.000254	0.001056	0.000676	0.000819	0.000522	0.000803	0.001238	0.000934	0.000724	0.001524	0.000758	0.000797	9.2e-05	0.000155	9.5e-05	7.2e-05	0.000107	0.000156	0.000125	0	2.5e-05	6e-05	0	0.000133	0
C21.16	2.6e-05	0	0	0	0	0	0	0	0	0	0	0	0	0	0	0	0	3.1e-05	0	0	0	0	0	0	0.000571	0.000704	0.001126	0.000546	0.000763	0.000944	0.001009	0.001207	0.000668	0.000565	0.00101	0.000738	6.1e-05	3.1e-05	0	7.2e-05	8.1e-05	0.000111	0.00025	0	0	0.000209	0	0.000133	0
B36	0	0	0	0	0	0	0	0	0	0	0	0	0	0	0	0	0	3.1e-05	0	0	4.8e-05	0	2.6e-05	2.6e-05	0	0	0	0	0	0	0	0	0	0	0	0	0	0	0	0	0	0	3.1e-05	0	2.5e-05	0	0	6.7e-05	0
C15.1	0	0	0	5.8e-05	5.1e-05	0.00011	0	0	0	0	3.9e-05	0	0	0	0	0	0	0	0	0	0	0	0	2.6e-05	0	0	0.000113	0	0	4.7e-05	4.6e-05	3.9e-05	5.6e-05	5.6e-05	0	2.9e-05	0	3.1e-05	0.000127	0.000107	0.000107	0.0002	0	0.001964	0.001853	0.000749	0.001764	0.002276	0
C15L	0.00018	0	0.000124	5.8e-05	0.000154	0.00022	0	0	0	0	0	3.1e-05	0	0	0	4.1e-05	0	0	0	0	0	0	0	0	0.000381	0.000132	0.000113	0.000272	0	0	0.000183	7.8e-05	0.000223	0.000169	0.000168	0.000177	0.000122	3.1e-05	0.000191	0.000143	0.000215	0.000289	0	0.001357	0.000964	0.00024	0.001158	0.000803	0
C15j	0	0	0	0	0	5.5e-05	0	0	0	0	0	0	0	0	0	0	0	0	0	0	0	0	0	0	0	4.4e-05	0	9e-05	0	4.7e-05	0	3.9e-05	0	0	8.4e-05	5.9e-05	0	3.1e-05	0.000127	7.2e-05	8.1e-05	0	0	0.001	0.001268	0.000449	0.001158	0.001004	0
C15g	7.7e-05	0	0	0	0	0	0	0	0	0	0	0	0	0	0	0	0	0	0	0	0	0	0	0	0	4.4e-05	0	0	4e-05	9.4e-05	0	0	5.6e-05	0	0	2.9e-05	3.1e-05	6.2e-05	0	3.6e-05	0	4.5e-05	0	0.000857	0.000787	9e-05	0.000992	0.000536	0
C160	0	0	0	0	0	0	0	0	0	0	0	0	0	0	0	0	0	3.1e-05	0	0	0	0	0	0	0.000127	0.000308	0.000225	0.000136	0.000201	4.7e-05	0.000275	0.000156	0.00039	0.000226	0.000253	0.000295	3.1e-05	0	0	0	0	2.2e-05	9.3e-05	0	0	0	0	0	0
C15.2_(type_2)	5.2e-05	0.000156	0	0.000116	0.000103	0	0	0	0	0	0	3.1e-05	6e-05	0	0	0	0	0	0	0	0	0	0	0	0.00019	0	0	9e-05	4e-05	9.4e-05	0	3.9e-05	0	0.000113	0	5.9e-05	3.1e-05	0.000124	9.5e-05	0.000107	0	2.2e-05	0	0.000179	0.000127	6e-05	0.00011	0.000201	0
C31c	0	0	0	0	0	0	0	0	0	0	0	0	0	0	0	0	0	0	0	0	0	0	0	0	0	0	0	0	4e-05	0	4.6e-05	0	5.6e-05	0	0	0	0.000642	0.000773	0.000127	0.001003	0.000887	0.000824	0.001283	0	0	0.000659	0	0	0
A4	0	0	0	0	0	0	0	0	0	0	0	0	0	0	0	0	0	0	0	0	0	0	0	0	0	0	0	0	0	0	0	0	0	0	0	0	0	0	0	0	0	0	0	0	0	0	0	0	0
C15m	0.000258	7.8e-05	0.000124	0.000116	0.000154	0	0	9.4e-05	9.9e-05	0.000159	3.9e-05	0	0	0	0	0	0	0	0	0	0	0	0	0	0.000127	0.000132	0.000113	0.000136	0.000161	0.000189	0.000138	0.000195	0.000334	0.000226	0	0.000147	6.1e-05	0.000155	0.000255	3.6e-05	0.000134	4.5e-05	0	0.000643	0.000508	0	0.000441	0.000335	0
C56a	2.6e-05	0	0	0	0	0	0	0	0	0	0	0	0	0	0	0	0	0	0	0	0	0	0	0	0	0	0.000113	4.5e-05	0	0	0	0	0	0.000169	0	2.9e-05	0	0	3.1e-05	0	0	4.5e-05	0	0.000536	0.000863	0.00018	0.000496	0.000335	0
C31.1	0	0	0	0	0	0	0	0	0	0	0	0	0	0	0	0	0	0	0	0	0	0	0	0	0	0	0	0	0	0	0	0	0.000111	0	0	2.9e-05	0.000642	0.000588	0	0.00086	0.000672	0.000779	0.000595	0	2.5e-05	0.000419	0	6.7e-05	0
D5	0	0	0	0	0	0	0.000188	0.000189	9.9e-05	5.3e-05	0	0.000186	6e-05	0.000364	0.000204	0	0.000255	6.2e-05	3.8e-05	0	0.000241	0.000311	0.000133	0.00013	0	0	0	0	0	0	0	0	0	0	0	0	0	0	0	0	0	0	0	0	0	0	0	0	0
C42_(type_2)	0.000155	7.8e-05	6.2e-05	0.000232	5.1e-05	0.000166	0	0	0	0	0	0	0	5.2e-05	0	4.1e-05	2.5e-05	3.1e-05	3.8e-05	3.2e-05	0	8.9e-05	5.4e-05	0	0	0	5.6e-05	0	0	0	0	0	0	0	0	0	0	0	0	3.6e-05	0	0	0.000282	0.000321	0.000355	0.00024	0.00022	0.000201	0
C3.14	0	0	0	0	0	0	0	0	0	0	0	0	0	0	0	0	0	0	0	0	0	0	0	0	0.000127	0.000308	0.000225	0.000272	8e-05	0.000141	0.000413	0.00035	0.000445	0.000282	0.000253	0.000354	3.1e-05	0	0	0.000107	5.4e-05	0.0002	9.3e-05	0	0	2.9e-05	0	0	0
C15b	7.7e-05	7.8e-05	0	0	0	0	0	0	0	0	0	0	0	0	0	0	0	3.1e-05	0	0	0	0	0	0	0	0	5.6e-05	0	8e-05	0	9.2e-05	0	0	5.6e-05	0	2.9e-05	3.1e-05	9.3e-05	6.4e-05	0	8.1e-05	2.2e-05	0	0.000786	0.000736	0.00018	0.000992	0.000536	0
D8	0	0	0	0	0	0	0	0	0	0	0	0	0	0	4.1e-05	0	0	0	0	0	0	0	0	2.6e-05	0	0	0	0	0	0	0	0	0	0	0	0	0	0	0	0	0	0	0	0	0	0	0	0	0
C93a	2.6e-05	0	6.2e-05	5.8e-05	0	5.5e-05	0	0	0	0	0	0	6e-05	0	0	0	0	0	0	0	0	0	0	0	0	0	0	4.5e-05	4e-05	0.000141	4.6e-05	0	5.6e-05	0	0.000168	5.9e-05	0	6.2e-05	6.4e-05	0.000107	2.7e-05	0.000401	0	0.000143	0.000152	0.000329	0.000165	0.000133	0
C31.5	0	0	0	0	0	0	0	0	0	0	0	0	0	0	0	0	0	0	0	0	0	0	0	0	0	0	0	0	0	0	0	0	0	0	0	0	0.000245	0.000526	0	0.000394	0.000403	0.000401	0.000313	0	0	0.000389	0	6.7e-05	0
C3v	0	0	0	0	0	0	0	0	0	0	0	0	0	0	0	0	0	0	0	0	0	0	0	0	0	0	0	0	0	0	0	0	0	0	0	0	0	0	0	0	0	0	0	0	0	0	0	0	0
C93_(type_1)	0	0	0	0	0	0	0	0	0	0	0	0	0	0	0	0	0	0	0	0	0	0	0	0	0	0	0	0	0	0	4.6e-05	0	0	0	0	0	0	0	0	0	0	0	0	0	0	6e-05	0	0	0
C63a	0	0	0	5.8e-05	0	0	0	0	0	0	0	0	0	0	0	0	0	0	0	0	0	0	0	0	0	0	0	0	0	0	0	0	0	0	8.4e-05	0	9.2e-05	0.000155	6.4e-05	0.000251	0.000242	0.000178	0.000188	0	0	0.00024	0	0	0
C26.b2	0	0	0	0	0	0	0	0	0	0	0	0	0	0	0	0	0	0	0	0	0	0	0	0	0	0	0	0	0	0	0	0	0	0	0	0	3.1e-05	0	0.001336	0	2.7e-05	4.5e-05	0	0	0	6e-05	0	0	0
C1	7.7e-05	7.8e-05	0.000124	0.000291	5.1e-05	5.5e-05	0	0	0	0	0	0	0	0	0	0	0	0	0	0	0	0	0	0	0	0	0	0	0	0	0	3.9e-05	0	0	0	0	0	0	0	3.6e-05	2.7e-05	0	0	0	0	2.9e-05	0	0	0
C1p/C1.8	0.00018	0	0	0.000232	0.000154	5.5e-05	0	0	0	0	0	0	0	0	0	0	0	0	0	0	0	0	0	0	0	4.4e-05	0	0	0	0	0	3.9e-05	0	0	0	0	0	0	0	0	0	0	0	0.000143	2.5e-05	2.9e-05	0	0.000133	0
C27/C30_(type_1)	2.6e-05	0	0	0	0	0	0	0	0	0	0	0	0	0	0	0	0	3.1e-05	0	0	0	0	0	0	0	0	0	4.5e-05	0	0	0	0	5.6e-05	0	0	0	0	0	0.000891	0	0	0	0	0	0	0	0	0	0
ST_FREE(A)	0	0	0	0	0	0	0	0	0	0	0	0	0	0	0	0	2.5e-05	0	0	0	0	0	0	0	0	0	0	0	0	0	0	0	0	0	0	0	0	0	0	0	0	0	0	0	0	0	0	0	0
C74	0	0	0	0	0	0	0	0	0	0	0	0	0	0	0	0	0	0	0	0	0	0	0	0	0	0	0	0	0	0	0	0	0	0	0	0	0	0	0	0	0	0	0	0	0	0	0	0	0
C1.6	0	0	0	0	5.1e-05	0	0	0	0	0	0	0	0	0	4.1e-05	0	0	3.1e-05	0	0	0	4.4e-05	0	0	0	0	0	0	0	0	0	0	0	0	0	0	0	0	0	0	0	0	0	0	0	6e-05	0	6.7e-05	0
C92	0	0	0	0	0	0	0	0	0	0	0	0	0	0	0	0	0	0	0	0	0	0	0	0	0	0	0	0	0	0	0	0	0	0	0	0	0	0	0	0	0	0	0	0	0	0	0	0	0
D2.2	0	0	0	0	0	0	0	0	0	0	0	3.1e-05	0	0	8.1e-05	4.1e-05	5.1e-05	3.1e-05	3.8e-05	9.6e-05	0	8.9e-05	8e-05	0.00013	0	0	0	0	0	0	0	0	0	0	0	0	0	0	0	0	0	0	3.1e-05	0	0	0	0	0	0
C120a	0	0	0	0	0	0	0	0	0	0	0	0	0	0	0	0	0	0	0	0	0	0	0	0	0	0	0	0	0	0	0	0	0	0	0	0	0	0	0	0	0	0	0	0	0	0	0	0	0
C124	0	0	0	0	0	0	0	0	0	0	0	0	0	0	0	0	0	0	0	0	0	0	0	0	0	0	0	0	0	0	0	0	0	0	0	0	0	0	0	0	0	0	0	0	0	0	0	0	0
D9	0	0	0	0	0	0	0	0	0	0	3.9e-05	0	0	0.000104	4.1e-05	0	2.5e-05	0	7.5e-05	0	0	0	0	0	0	0	0	0	0	0	0	0	0	0	0	0	0	0	0	0	0	0	0	0	0	0	0	0	0
C1ca/C1b/C1e	2.6e-05	0	0	0	0	0	0	0	0	0	0	0	0	0	0	0	0	0	0	3.2e-05	0	4.4e-05	0	0	0	0	0	0	8e-05	0	0	0	0	0	0	0	0	0	0	0	0	0	0	0	0	0	0	6.7e-05	0
C45.3	0	0	0	0	0	0	0	0	0	0	0	0	0	0	0	0	0	0	0	0	4.8e-05	4.4e-05	0	2.6e-05	0	0	0	0	0	0	0	0	0	0	0	0	0	0	0	0	0	0	3.1e-05	7.1e-05	0	0	0	6.7e-05	0
C26.b3	0	0	0	0	0	0	0	0	0	0	0	0	0	0	0	0	0	0	0	0	0	0	0	0	0	0	0	0	0	0	0	0	0	0	0	0	0	0	0.000382	0	0	0	0	0	0	0	0	6.7e-05	0
C32	0	0	0	0	0	0	0	0	0	0	0	0	0	0	0	0	0	0	0	0	0	0	0	0	0	0	0	0	0	0	0	0	0	0	0	0	6.1e-05	0	3.1e-05	3.6e-05	0	6.7e-05	0.000219	0	0	0	0	0	0
C1j	0	0	0	5.8e-05	0.000103	0	0	0	0	0	0	0	0	0	0	0	0	0	0	0	0	0	0	0	0	0	0	0	0	0	0	0	0	0	0	0	0	0	0	0	0	0	0	0	0	0	0	0	0
C15e	0	0	0	0	0	0	0	0	0	0	0	0	0	0	0	0	0	0	0	0	0	0	0	0	0	0	0	0	0	0	0	0	0	0	0	0	0	0	0	0	0	0	0	7.1e-05	0.000127	2.9e-05	0.000165	0	0
C96	0	0	0	0	0	0	0	0	0	0	0	0	0	0	0	0	0	0	0	0	0	0	0	0	0	0	0	0	0	0	0	0	0	0	0	0	0	3.1e-05	0	7.2e-05	2.7e-05	8.9e-05	3.1e-05	0	0	0.00012	0	0	0
C15.5	0	0	0	0	0	0	0	0	0	0	0	0	0	0	0	0	0	0	0	0	0	0	0	0	0	0	0	0	0	0	0	0	0	0	0	0	0	0	0	0	2.7e-05	0	0	0	2.5e-05	0.00012	5.5e-05	0.000133	0
D3	0	0	0	0	0	0	0	0	0	0	0	6.2e-05	0	0	0	0	2.5e-05	0	0	6.4e-05	4.8e-05	4.4e-05	5.4e-05	5.2e-05	0	0	0	0	0	0	0	0	0	0	0	0	0	0	0	0	0	0	0	0	0	0	0	0	0
C1c.C45	0	0	6.2e-05	5.8e-05	5.1e-05	5.5e-05	0	0	0	0	0	0	6e-05	0	0	0	0	0	0	0	0	0	0	0	0	0	0	0	0	0	0	0	0	0	0	0	0	0	0	0	0	0	0	0	2.5e-05	0	0	0	0
D10	0	0	0	0	0	0	0	0	0	0	3.9e-05	0	0	0	0	4.1e-05	0.000101	3.1e-05	3.8e-05	0	0	0	5.4e-05	0	0	0	0	0	0	0	0	0	0	0	0	0	0	0	0	0	0	0	0	0	0	0	0	0	0
C33.1	0	0	0	0	0	0	0	0	0	0	0	0	0	0	0	0	0	0	0	0	0	0	0	0	0	0	0	0	0	0	0	0	0	0	0	0	0	0	0	0	0	0	0	0	0	0	0	0	0
A5	0	0	0	0	0	0	0	0	0	0	0	0	0	0	0	0	0	0	0	0	0	0	0	0	0	0	0	0	0	0	0	0	0	0	0	0	0	0	0	0	0	0	0	0	0	0	0	0	0
A3	0	0	0	0	0	0	0	0	0	0	0	0	0	0	0	0	0	0	0	0	0	0	0	0	0	0	0	0	0	0	0	0	0	0	0	0	0	0	0	0	0	0	0	0	0	0	0	0	0
C64	0	0	0	0	0	0	0	0	0	0	0	0	0	0	0	0	0	0	0	0	0	0	0	0	0	0	0	0	0	0	0	0	0	0	0	0	0	0	0	0	0	0	0	0	0	0	0	0	0
C89	0	0	0	0	0	0	0	0	0	0	0	0	0	0	0	0	0	0	0	0	0	0	0	0	0	0	0	0	0	0	0	0	0	0	0	0	0	0	0	0	0	0	0	0	0	0	0	0	0
C58	0	0	0	0	0	0	0	0	0	0	0	0	0	0	0	0	0	0	0	0	0	0	0	0	0	0	0	0	4e-05	0	0	3.9e-05	5.6e-05	0	0	0	0	0	0	0	5.4e-05	0	0	0	0	2.9e-05	0	6.7e-05	0
C1t	0	0	0	0	0	0	0	0	0	0	0	0	0	0	0	0	0	0	0	0	0	0	0	0	0	0	0	0	0	0	0	0	0	0	0	0	0	0	0	0	0	0	0	0	0	0	0	0	0
C91a	0	0	0	0	0	0	0	0	0	0	0	3.1e-05	0	0	0	0	0	0	0	0	0	0	0	0	0	0	0	0	0	0	0	0	0	0	8.4e-05	0	3.1e-05	0	0	0	2.7e-05	0	0	0	2.5e-05	2.9e-05	0	0	0
C2	0	0	0	0	0	0	0	0	0	0	0	0	0	0	0	0	0	0	0	0	0	0	0	0	0	0	5.6e-05	0	0	0	0	0	0	0	0	0	0	0	0	3.6e-05	5.4e-05	0	0	0	0	0	0	6.7e-05	0
C4	2.6e-05	0	0	0	0	0	0	0	0	0	0	0	0	0	0	4.1e-05	2.5e-05	3.1e-05	0	3.2e-05	0	4.4e-05	0	0	0	0	0	0	0	0	0	0	0	0	0	0	0	0	0	0	0	0	0	0	0	0	0	0	0
F3.1	0	0	0	0	0	0	0	0	0	0	0	0	0	0	4.1e-05	0	0	0	0	0	0	4.4e-05	0	0	0	0	0	0	0	0	0	0	0	0	0	0	0	0	0	0	0	0	0	3.6e-05	0	0	0	6.7e-05	0
D11	0	0	0	0	0	0	0	0	0	0	0	3.1e-05	0	0	4.1e-05	0	0	0	0	0	4.8e-05	0	5.4e-05	0	0	0	0	0	0	0	0	0	0	0	0	0	0	0	0	0	0	0	0	0	0	0	0	0	0
C44	5.2e-05	0	6.2e-05	0	5.1e-05	0	0	0	0	0	0	0	0	0	0	0	0	0	0	0	0	0	0	0	0	0	0	0	0	0	0	0	0	0	0	0	0	0	0	0	0	0	0	0	0	0	0	0	0
C91c	2.6e-05	0	0	0	0	0	0	0	0	0	0	0	0	0	0	0	0	0	0	0	0	0	0	0	0	0	0	0	0	0	0	0	0	0	0	0	0	0	0	0	0	0	0	0	0	0.00012	0	0	0
C15.3	0	0	0	0	0	0	0	0	0	0	0	0	0	0	0	0	0	0	0	0	0	0	0	0	0	0	0	0	0	0	0	0	0	0	0	0	0	0	0	0	0	4.5e-05	0	0	0	2.9e-05	0	6.7e-05	0
C42b	0	0	0	0	0	0	0	0	0	0	0	0	0	0	0	0	0	0	0	0	4.8e-05	0	0	0	0	0	0	0	0	0	0	0	0	0	0	0	0	0	0	0	0	0	3.1e-05	0	0	0	5.5e-05	0	0
C3s	0	7.8e-05	0	0	5.1e-05	0	0	0	0	0	0	0	0	0	0	0	0	0	0	0	0	0	0	0	0	0	0	0	0	0	0	0	0	0	0	0	0	0	0	0	0	0	0	0	0	0	0	0	0
C15/C55	2.6e-05	0	0	0	0	0	0	0	0	0	0	0	0	0	0	0	0	0	0	0	0	0	0	0	0	4.4e-05	0	0	0	4.7e-05	0	0	0	0	0	0	0	0	0	0	0	0	0	0	0	0	0	0	0
C91	0	0	0	0	0	0	0	0	0	0	0	0	0	0	0	0	0	0	0	0	0	0	0	0	6.3e-05	0	0	0	0	0	0	0	0	0	0	2.9e-05	0	0	0	0	0	0	0	0	0	0	0	0	0
C15k	0	0	0	0	0	0	0	0	0	0	0	0	0	0	0	0	0	0	0	0	0	0	0	0	0	0	0	0	0	0	0	0	0	0	0	0	0	0	0	0	0	0	0	3.6e-05	0	0	5.5e-05	0	0
C3b	0	0	0	0	0	0	0	0	0	0	0	0	6e-05	0	0	0	0	3.1e-05	0	0	0	0	0	0	0	0	0	0	0	0	0	0	0	0	0	0	0	0	0	0	0	0	0	0	0	0	0	0	0
C56	0	0	0	0	0	0	0	0	0	0	0	0	0	0	0	0	0	0	0	0	0	0	0	0	0	0	0	0	0	0	0	0	0	0	0	0	0	0	0	0	0	0	0	0	0	0	0	6.7e-05	0
C3.9	0	0	0	0	0	0	0	0	0	0	0	0	0	0	0	0	0	0	0	0	0	0	0	0	0	0	0	0	0	0	0	0	0	0	0	0	0	0	0	0	0	0	0	0	0	0	0	6.7e-05	0
C18	0	0	0	5.8e-05	0	0	0	0	0	0	0	0	0	0	0	0	0	0	0	0	0	0	0	0	0	0	0	0	0	0	0	0	0	0	0	0	0	0	0	0	0	0	0	0	0	0	0	0	0
C41	0	0	0	0	5.1e-05	0	0	0	0	0	0	0	0	0	0	0	0	0	0	0	0	0	0	0	0	0	0	0	0	0	0	0	0	0	0	0	0	0	0	0	0	0	0	0	0	0	0	0	0
C1r	0	0	0	0	5.1e-05	0	0	0	0	0	0	0	0	0	0	0	0	0	0	0	0	0	0	0	0	0	0	0	0	0	0	0	0	0	0	0	0	0	0	0	0	0	0	0	0	0	0	0	0
C3e	0	0	0	0	0	0	0	0	0	0	0	0	0	0	0	0	0	0	0	0	0	0	0	0	0	0	0	4.5e-05	0	0	0	0	0	0	0	0	0	0	0	0	0	0	0	0	0	0	0	0	0
C3.8	0	0	0	0	0	0	0	0	0	0	0	0	0	0	0	0	0	0	0	0	0	0	0	0	0	0	0	4.5e-05	0	0	0	0	0	0	0	0	0	0	0	0	0	0	0	0	0	0	0	0	0
C1.7	0	0	0	0	0	0	0	0	0	0	0	0	0	0	0	0	0	0	0	0	0	4.4e-05	0	0	0	0	0	0	0	0	0	0	0	0	0	0	0	0	0	0	0	0	0	0	0	0	0	0	0
C47	0	0	0	0	0	0	0	0	0	0	0	0	0	0	0	0	0	0	0	0	0	0	0	0	0	0	0	0	0	0	0	3.9e-05	0	0	0	0	0	0	0	0	0	0	0	0	0	0	0	0	0
C#	0	0	0	0	0	0	0	0	0	0	0	0	0	0	0	0	0	0	0	0	0	0	0	0	0	0	0	0	0	0	0	0	0	0	0	0	0	0	0	0	0	0	0	3.6e-05	0	0	0	0	0
C39	0	0	0	0	0	0	0	0	0	0	0	0	0	0	0	0	0	0	0	0	0	0	0	0	0	0	0	0	0	0	0	0	0	0	0	0	0	0	0	0	0	0	0	3.6e-05	0	0	0	0	0
C3y	0	0	0	0	0	0	0	0	0	0	0	0	0	0	0	0	0	0	0	0	0	0	0	0	0	0	0	0	0	0	0	0	0	0	0	0	0	0	0	0	0	0	0	3.6e-05	0	0	0	0	0
C31.9	0	0	0	0	0	0	0	0	0	0	0	0	0	0	0	0	0	0	0	0	0	0	0	0	0	0	0	0	0	0	0	0	0	0	0	0	0	0	0	3.6e-05	0	0	0	0	0	0	0	0	0
C23	0	0	0	0	0	0	0	0	0	0	0	0	0	0	0	0	0	0	0	0	0	0	0	0	0	0	0	0	0	0	0	0	0	0	0	0	0	0	0	0	0	0	3.1e-05	0	0	0	0	0	0
C93_(type_2)	0	0	0	0	0	0	0	0	0	0	0	0	0	0	0	0	0	0	0	0	0	0	0	0	0	0	0	0	0	0	0	0	0	0	0	0	0	3.1e-05	0	0	0	0	0	0	0	0	0	0	0
C3w	0	0	0	0	0	0	0	0	0	0	0	0	0	0	0	0	0	0	0	0	0	0	0	0	0	0	0	0	0	0	0	0	0	0	0	0	0	0	0	0	0	0	0	0	0	2.9e-05	0	0	0
C3u	0	0	0	0	0	0	0	0	0	0	0	0	0	0	0	0	0	0	0	0	0	0	0	0	0	0	0	0	0	0	0	0	0	0	0	0	0	0	0	0	0	0	0	0	0	2.9e-05	0	0	0
F3.1a	0	0	0	0	0	0	0	0	0	0	0	0	0	0	0	0	0	0	0	0	0	0	0	0	0	0	0	0	0	0	0	0	0	0	0	0	0	0	0	0	0	0	0	0	0	2.9e-05	0	0	0
Cspe	0	0	0	0	0	0	0	0	0	0	0	0	0	0	0	0	0	0	0	0	0	0	0	0	0	0	0	0	0	0	0	0	0	0	0	0	0	0	0	0	2.7e-05	0	0	0	0	0	0	0	0
C91d	0	0	0	0	0	0	0	0	0	0	0	0	0	0	0	0	0	0	0	0	0	0	0	0	0	0	0	0	0	0	0	0	0	0	0	0	0	0	0	0	0	0	0	0	2.5e-05	0	0	0	0
[truncated: 9 more columns]
